# Supplementary material for: Antibody and T-Cell Subsets Analysis Unveils an Immune Profile Heterogeneity Mediating Long-term Responses in Individuals Vaccinated Against SARS-CoV-2
Source: J Infect Dis. 2022 Oct 19;227(3):353–63. doi: 10.1093/infdis/jiac421 (PMC9620767; doi:10.1093/infdis/jiac421)
Supplement: jiac421_Supplementary_Data [file jiac421_supplementary_data.zip]

Archive with 17 entries (17 files):
- Agallou_Maria_Supplementary data_Version_2.docx
- Agallou_Maria_Supplementary Figure 1.docx
- Agallou_Maria_Supplementary Figure 10_Version_2.docx
- Agallou_Maria_Supplementary Figure 11_Version_2.docx
- Agallou_Maria_Supplementary Figure 12_Version_2.docx
- Agallou_Maria_Supplementary Figure 2.docx
- Agallou_Maria_Supplementary Figure 3_Version_2.docx
- Agallou_Maria_Supplementary Figure 4.docx
- Agallou_Maria_Supplementary Figure 5.docx
- Agallou_Maria_Supplementary Figure 6 _Version_2.docx
- Agallou_Maria_Supplementary Figure 7_Version 2.docx
- Agallou_Maria_Supplementary Figure 8_Version_2.docx
- Agallou_Maria_Supplementary Figure 9_Version_2.docx
- Agallou_Maria_Supplementary Table 1.docx
- Agallou_Maria_Supplementary Table 2.docx
- Agallou_Maria_Supplementary Table 3.docx
- Agallou_Maria_Supplementary Table 4.docx
